# Supplementary material for: Site-selected in situ polymerization for living cell surface engineering
Source: Nat Commun. 2023 Nov 10;14:7285. doi: 10.1038/s41467-023-43161-x (PMC10638357; doi:10.1038/s41467-023-43161-x)
Supplement: Supplementary file 4 — Source Data [file 41467_2023_43161_MOESM4_ESM.xlsx]

## Sheet: Figure 2d
Relative intensity of SA-Cy3-stained cells
	Replicate 1	Replicate 2	Replicate 3	Mean	SD
CellSia-Pbiotin	1.04485	1.0302	0.924947	1	0.06541
CellSia-Pbiotin + NEU	0.354602	0.332136	0.316875	0.3345	0.01898

## Sheet: Figure 4b
Cell proliferation
	Native cells										CellSia-P										CellGalNAc-P										CellMet-P										CellCho-P
Time (h)	Absorbance								Mean	SD									Mean	SD	Absorbance								Mean	SD	Absorbance								Mean	SD	Absorbance								Mean
0	0.25057	0.24788	0.24158	0.25517	0.26077	0.25567	0.26108	0.23897	0.25146	0.00826	0.25898	0.26787	0.26377	0.26298	0.26267	0.25688	0.25738	0.25257	0.26039	0.00484	0.21818	0.22458	0.23108	0.22057	0.21998	0.22737	0.23067	0.22218	0.22433	0.00494	0.17727	0.17788	0.17988	0.17047	0.17128	0.17247	0.17738	0.17017	0.1746	0.00388	0.25898	0.24677	0.24727	0.24738	0.26868	0.26918	0.26687	0.25508	0.25753
24	0.77212	0.73423	0.75153	0.77553	0.78273	0.77873	0.76182	0.77523	0.76649	0.01643	0.36543	0.36183	0.38672	0.38243	0.39672	0.36062	0.35773	0.36493	0.37205	0.01448	0.66853	0.67663	0.67853	0.66263	0.67643	0.66183	0.67493	0.68222	0.67271	0.00752	0.49243	0.51182	0.48612	0.51282	0.43462	0.51363	0.48643	0.47673	0.48933	0.02626	0.60113	0.63262	0.60652	0.65522	0.61113	0.60262	0.63472	0.63592	0.62249
48	1.2962	1.1954	1.2605	1.0333	1.3838	1.3818	1.3905	1.3336	1.28439	0.12232	0.6717	0.5999	0.6136	0.5722	0.6191	0.7023	0.6003	0.5893	0.62105	0.04391	1.2545	1.117	1.1466	1.14	1.1778	1.1648	1.193	1.1082	1.16274	0.04692	0.9647	0.9726	0.9407	0.9594	0.9203	0.9514	0.9541	1.0181	0.96016	0.02832	0.8603	0.8607	0.8282	0.8838	0.8503	0.8505	0.877	0.8858	0.86208
72	1.68626	1.64426	1.65216	1.66096	1.64856	1.58086	1.60716	1.62276	1.63787	0.03307	0.96416	0.96946	1.00846	0.97266	1.02226	0.96256	0.96466	0.97586	0.98001	0.02258	1.50996	1.42936	1.54646	1.50056	1.53096	1.52206	1.52856	1.51216	1.51001	0.03557	1.72936	1.27056	1.51006	1.25976	1.51276	1.52596	1.40556	1.20846	1.42781	0.17571	1.15986	1.15896	1.21196	1.17486	1.04316	1.05706	1.13266	1.12016	1.13233
[truncated: 1 more columns]

## Sheet: Figure 4f
0 h									48 h

## Sheet: Figure 4g
Cell-P OCR Data
	Native cells					CellSia-P					CellGalNAc-P					CellMet-P					CellCho-P
Time (minutes)	OCR (pmol/min)			Mean	SEM	OCR (pmol/min)			Mean	SEM	OCR (pmol/min)			Mean	SEM	OCR (pmol/min)			Mean	SEM	OCR (pmol/min)			Mean	SEM
1.30899	21.6595	21.0142	24.1522	22.2753	0.956757	17.0644	18.589	17.4678	17.7071	0.456099	16.8889	18.6999	19.6542	18.4143	0.810941	20.7367	21.547	20.6662	20.9833	0.28258	16.406	18.2487	18.511	17.7219	0.662291
7.77035	21.4665	19.7744	23.9258	21.7222	1.20523	15.8998	17.5134	17.002	16.805	0.476085	16.274	16.6521	18.3292	17.0851	0.631534	19.1051	20.0152	19.1613	19.4272	0.294454	15.4796	17.0837	17.1932	16.5855	0.553842
14.2261	20.7898	18.8457	22.9832	20.8729	1.19511	15.6117	16.6175	16.1394	16.1229	0.29046	16.1853	15.5125	17.3178	16.3385	0.526747	18.7146	19.5866	19.0157	19.1056	0.255705	15.557	16.2649	16.7225	16.1814	0.33903
20.7719	10.2355	8.48471	9.6701	9.46345	0.515877	8.77135	7.90309	7.31328	7.99591	0.42346	9.34211	8.84717	9.90449	9.36459	0.305428	9.15876	9.42844	8.78615	9.12445	0.186206	7.23262	7.15392	7.18522	7.19058	0.0228764
27.2329	10.4813	9.17235	11.09	10.2479	0.565748	9.51495	8.5271	7.84342	8.62849	0.485186	8.80677	9.42779	9.93448	9.38968	0.326098	9.52797	9.72824	8.95354	9.40325	0.232169	7.57554	7.49253	7.33069	7.46625	0.0718918
33.6813	11.884	8.23921	10.9473	10.3568	1.0928	10.0111	8.75241	8.10318	8.95555	0.560043	9.27316	9.62037	10.058	9.6505	0.22706	10.04	9.87282	9.40908	9.77397	0.188717	7.95118	7.49683	7.90304	7.78368	0.1441
40.2143	26.2736	25.4752	30.0005	27.2498	1.39456	25.0412	19.9457	19.2307	21.4059	1.82935	21.0613	22.6475	25.2779	22.9956	1.22958	21.4353	23.0815	21.8694	22.1287	0.492582	22.6884	18.3421	17.61	19.5468	1.58494
46.6526	25.8379	24.6322	29.7618	26.744	1.54855	24.9198	20.8463	20.0173	21.9278	1.51501	21.8603	21.9383	25.2258	23.0081	1.10905	22.3349	24.3797	23.1593	23.2913	0.593972	22.2601	20.2113	19.811	20.7608	0.758499
53.1056	26.0444	25.4329	30.4297	27.3024	1.57361	24.5924	20.757	19.9133	21.7543	1.43983	21.3326	21.0184	24.1503	22.1671	0.995736	22.1629	23.8706	22.8203	22.9513	0.4973	22.3749	19.7919	19.7367	20.6345	0.87035
59.6172	5.06993	2.24303	3.27292	3.52863	0.82601	6.2706	5.18884	4.25988	5.23977	0.581003	5.34116	5.41897	6.10893	5.62302	0.243992	5.66746	5.25541	4.07626	4.99971	0.476803	3.43253	4.06028	3.90261	3.79848	0.188547
66.0525	5.67056	2.68654	3.79913	4.05207	0.870648	6.9005	4.73701	4.24332	5.29361	0.815986	4.8667	4.59552	5.97903	5.14708	0.423274	5.99186	5.72613	4.72696	5.48165	0.385063	4.17715	4.40851	4.31809	4.30125	0.0673167
72.5124	5.65738	1.99473	4.19753	3.94988	1.06454	6.27641	5.27242	4.18567	5.24484	0.603703	5.05377	4.54524	6.13736	5.24546	0.469492	6.13572	6.00698	4.42611	5.52294	0.549673	3.68577	4.55303	4.12848	4.12243	0.250374
Normalized basal respiration
	Native cells					CellSia-P					CellGalNAc-P					CellMet-P					CellCho-P
	Relative intensity			Mean	SEM	Relative intensity			Mean	SEM	Relative intensity			Mean	SEM	Relative intensity			Mean	SEM	Relative intensity			Mean	SEM
	0.894192	0.995743	1.11007	1	0.06235	0.551633	0.670392	0.706359	0.6428	0.04675	0.657773	0.64807	0.660667	0.6555	0.003809	0.743299	0.802434	0.862118	0.8026	0.0343	0.701482	0.692067	0.744192	0.7126	0.01604
Normalized maximum respiration
	Native cells					CellSia-P					CellGalNAc-P					CellMet-P					CellCho-P
	Relative intensity			Mean	SEM	Relative intensity			Mean	SEM	Relative intensity			Mean	SEM	Relative intensity			Mean	SEM	Relative intensity			Mean	SEM
	0.885339	0.993129	1.12153	1	0.06827	0.817903	0.68324	0.69455	0.7319	0.04313	0.737318	0.763051	0.837427	0.7793	0.03001	0.710675	0.806032	0.821845	0.7795	0.03472	0.814874	0.686944	0.688008	0.7299	0.04247

## Sheet: Figure 4i
Relative intensity of anti-CD3-FITC-stained cells
	Native cells	CellSia-P	CellGalNAc-P	CellMet-P	CellCho-P
Replicate 1	0.968108	0.917184	1.01129	0.872218	0.700329
Replicate 2	1.04021	0.925388	0.908534	0.908903	0.716407
Replicate 3	0.991678	0.884423	0.921009	0.607686	0.626742
Mean	1	0.909	0.9469	0.7963	0.6812
SD	0.03677	0.02167	0.05607	0.1643	0.04781

## Sheet: Figure 5b
Relative intensity of FTZ-stained cells (GAO oxidation)
	Native cells	CellSia-P	CellGalNAc-P	CellMet-P	CellCho-P
Replicate 1	0.986789	0.962845	0.958894	0.890808	1.03804
Replicate 2	0.985772	1.00604	0.912211	0.901661	0.99267
Replicate 3	1.02744	1.08217	0.938209	0.938569	0.987431
Mean	1	1.017	0.9364	0.9103	1.006
SD	0.02377	0.06041	0.02339	0.02504	0.02783

## Sheet: Figure 5d
Relative intensity of FTZ-stained cells (NaIO4 oxidation)
	Native cells	CellSia-P	CellGalNAc-P	CellMet-P	CellCho-P
Replicate 1	0.985302	0.833008	0.965719	0.934554	0.994866
Replicate 2	0.979658	0.718626	0.960793	0.950984	0.992184
Replicate 3	1.03504	0.765057	0.927092	0.878442	0.952819
Mean	1	0.7722	0.9512	0.9213	0.98
SD	0.03048	0.05753	0.02102	0.03804	0.02354

## Sheet: Figure 5f
Relative intensity of SNA-FITC-stained cells
	Native cells	CellSia-P	CellGalNAc-P	CellMet-P	CellCho-P
Replicate 1	1.00615	0.146	0.319	0.987716	0.973577
Replicate 2	0.929835	0.0967	0.331	1.03431	1.07317
Replicate 3	1.06402	0.344829	0.0937	1.09974	0.847
Mean	1	0.195843	0.2479	1.04059	0.964581
SD	0.0673032	0.131359	0.133676	0.0562752	0.113351

## Sheet: Figure 5g
Relative intensity of S-WGA-FITC-stained cells
	Native cells	CellSia-P	CellGalNAc-P	CellMet-P	CellCho-P
Replicate 1	1.043	0.0638259	0.29923	0.519572	0.467816
Replicate 2	1.02294	0.0951063	0.169232	0.488901	0.412007
Replicate 3	0.934057	0.129242	0.154975	0.46784	0.705873
Mean	1	0.0960579	0.207812	0.492104	0.528565
SD	0.057982	0.0327182	0.0794899	0.0260147	0.156068

## Sheet: Figure 5h
Relative intensity of Jacalin-FITC-stained cells
	Native cells	CellSia-P	CellGalNAc-P	CellMet-P	CellCho-P
Replicate 1	0.975285	0.558353	0.418756	0.743901	0.938841
Replicate 2	0.972003	0.571611	0.268327	0.756816	0.812638
Replicate 3	1.05271	0.450842	0.54619	0.620963	0.83939
Mean	1	0.526935	0.411091	0.707226	0.863623
SD	0.0456794	0.066231	0.13909	0.0749852	0.0664999

[truncated: 18 more sheets: Figure 7d, Figure 7g, Supplementary Figure 1a, Supplementary Figure 1b, Supplementary Figure 1c, Supplementary Figure 1d, Supplementary Figure 4c, Supplementary Figure 5b, Supplementary Figure 6a, Supplementary Figure 6b, Supplementary Figure 7b, Supplementary Figure 17a, Supplementary Figure 17b, Supplementary Figure 17c, Supplementary Figure 18a, Supplementary Figure 18b, Supplementary Figure 22a, Supplementary Figure 22b]
